# Supplementary material for: A predictive model for early clinical diagnosis of spinal tuberculosis based on conventional laboratory indices: A multicenter real-world study
Source: Front Cell Infect Microbiol. 2023 Mar 24;13:1150632. doi: 10.3389/fcimb.2023.1150632 (PMC10080113; doi:10.3389/fcimb.2023.1150632)
Supplement: Supplementary file 2 [file Table_1.xlsx]

## Sheet: Sheet1
Variables	Total (n = 206)	NSTB (n = 101)	STB (n = 105)	p value
sex, n (%)				0.92
female	88 (43)	44 (44)	44 (42)
male	118 (57)	57 (56)	61 (58)
age, years	54.5 (46, 63)	56 (49, 63)	53 (44, 63)	0.47
TB.antibody, n (%)				< 0.001
negative	176 (85)	98 (97)	78 (74)
positive	30 (15)	3 (3)	27 (26)
IGRAs, n (%)				< 0.001
negative	77 (37)	72 (71)	5 (5)
positive	129 (63)	29 (29)	100 (95)
WBC, 10^9/L	6 (4.7, 7.68)	6.2 (4.8, 7.8)	5.8 (4.3, 7.5)	0.068
RBC, 10^12/L	4.11 ± 0.58	3.93 ± 0.55	4.27 ± 0.56	< 0.001
HGB, g/L	120.19 ± 16.12	117.94 ± 16.16	122.36 ± 15.85	0.049
PLT, 10^9/L	235 (184.25, 296.5)	231 (180, 293)	237 (189, 305)	0.721
Neut, 10^9/L	3.7 (2.8, 5.2)	3.8 (2.7, 5.1)	3.6 (2.9, 5.4)	0.682
lymph, 10^9/L	1.3 (1, 1.8)	1.5 (1.2, 2)	1.2 (0.9, 1.6)	< 0.001
EO, 10^9/L	0.1 (0.1, 0.2)	0.1 (0.1, 0.2)	0.1 (0.1, 0.2)	0.912
BASO, 10^9/L	0 (0, 0.03)	0 (0, 0.03)	0 (0, 0.03)	0.106
Mono, 10^9/L	0.5 (0.4, 0.7)	0.5 (0.4, 0.6)	0.6 (0.4, 0.7)	0.109
Neut%, %	65.75 (57.73, 71.6)	65.7 (55.7, 70.8)	65.8 (60.5, 72.1)	0.205
Lymph%, %	21.8 (16.95, 28)	22.9 (18.3, 31.3)	20.8 (15.9, 26.3)	0.012
BASO%, %	0.5 (0.4, 0.7)	0.5 (0.3, 0.6)	0.5 (0.4, 0.7)	0.233
Eo%, %	1.9 (1.1, 3.2)	1.8 (1.1, 3.1)	2 (1.1, 3.4)	0.519
Mono%, %	8.95 (7.23, 10.4)	8.4 (6.7, 9.6)	9.4 (8.1, 11.2)	< 0.001
RDW, %	14.05 (13.1, 14.8)	13.8 (13.2, 14.8)	14.1 (13.1, 14.8)	0.548
PCT, 10^9/L	0.2 (0.17, 0.25)	0.19 (0.17, 0.25)	0.2 (0.17, 0.25)	0.324
MPV, fL	8.46 (7.67, 9.26)	8.35 (7.65, 9.23)	8.69 (7.78, 9.32)	0.347
TP, g/L	70.1 (65.32, 73.7)	70.1 (65.1, 73.7)	70.1 (65.8, 73.7)	0.738
A, g/L	36.8 ± 4.44	36.03 ± 4.98	37.54 ± 3.72	0.015
G, g/L	32.45 (29, 37.27)	33.3 (28.9, 38.3)	31.6 (29.1, 35.8)	0.236
AG	1.1 (0.92, 1.3)	1.1 (0.9, 1.3)	1.2 (1, 1.4)	0.036
ALT, U/L	17.7 (11.9, 27.02)	19.3 (13.4, 33.4)	16.6 (11.1, 23.7)	0.041
AST, U/L	21.85 (16.8, 28.45)	23.1 (16.8, 28.7)	21 (16.8, 26.6)	0.359
BUN, mmol/L	4.68 (3.7, 6.04)	5.15 (3.81, 6.89)	4.59 (3.53, 5.58)	0.024
Cr, umol/L	71.55 (62, 84)	71.9 (62, 86.6)	71.1 (62, 81.2)	0.251
TG, mmol/L	1.23 (0.92, 1.65)	1.3 (0.95, 1.72)	1.17 (0.88, 1.5)	0.045
Chol, mmol/L	4.44 (3.63, 5.07)	4.58 (3.68, 5.14)	4.3 (3.61, 4.9)	0.294
HDL, mmol/L	1.02 (0.84, 1.21)	1.02 (0.84, 1.23)	1.04 (0.87, 1.15)	0.876
LDL, mmol/L	2.74 (2.28, 3.19)	2.79 (2.26, 3.31)	2.69 (2.3, 3.18)	0.447
BS, mmol/L	5.16 (4.74, 5.68)	5.27 (4.95, 5.89)	5.04 (4.71, 5.49)	0.002
PT, s	12.6 (11.72, 13.6)	12.4 (11.5, 13.4)	12.8 (12, 13.7)	0.052
APTT, s	31.35 (28.15, 35.4)	30.2 (27.3, 35)	32 (29.3, 35.5)	0.105
INR	1.03 (0.95, 1.09)	1.02 (0.94, 1.07)	1.03 (0.96, 1.09)	0.312
D_dimer, mg/L	0.27 (0.16, 0.46)	0.28 (0.18, 0.51)	0.26 (0.15, 0.42)	0.213
ESR, mm/h	70 (39, 101.75)	75 (41, 104)	66 (38, 94)	0.256
CRP, mg/L	15.58 (6, 41.47)	15.9 (5.71, 42.4)	12.6 (6.28, 37.8)	0.782
